# Supplementary material for: Comparative stigmatic transcriptomics reveals self and cross pollination responses to heteromorphic incompatibility in Plumbago auriculata Lam
Source: Front Genet. 2024 Mar 6;15:1372644. doi: 10.3389/fgene.2024.1372644 (PMC10953596; doi:10.3389/fgene.2024.1372644)
Supplement: Supplementary file 1 [file Table1.XLS]

## Sheet: P-T1_P-T2_P-T3_vs_P-P1_P-P2_P-P
Table S1 Number of total genes and DEGs of GO terms in P × T vs. P × P and T × P vs. T × T.
#GO_classify1	GO_classify2	All	DEG
#Total_gene		30034	801
cellular component	extracellular region	1244	49
cellular component	cell	20606	471
cellular component	nucleoid	85	0
cellular component	membrane	9414	280
cellular component	virion	7	0
cellular component	cell junction	1459	44
cellular component	membrane-enclosed lumen	2788	12
cellular component	macromolecular complex	5231	45
cellular component	organelle	16056	304
cellular component	other organism	9	0
cellular component	other organism part	9	0
cellular component	extracellular region part	443	8
cellular component	organelle part	8852	109
cellular component	virion part	7	0
cellular component	membrane part	3940	134
cellular component	synapse part	91	3
cellular component	cell part	20603	471
cellular component	synapse	110	3
cellular component	symplast	1365	42
cellular component	supramolecular complex	370	6
molecular function	transcription factor activity, protein binding	253	3
molecular function	nucleic acid binding transcription factor activity	1645	44
molecular function	catalytic activity	14772	436
molecular function	signal transducer activity	611	27
molecular function	structural molecule activity	1010	5
molecular function	transporter activity	2366	91
molecular function	binding	15287	396
molecular function	electron carrier activity	278	10
molecular function	antioxidant activity	264	10
molecular function	metallochaperone activity	19	1
molecular function	protein tag	7	1
molecular function	chemoattractant activity	5	0
molecular function	translation regulator activity	15	0
molecular function	chemorepellent activity	1	0
molecular function	nutrient reservoir activity	39	4
molecular function	molecular transducer activity	556	24
molecular function	molecular function regulator	760	45
biological process	reproduction	2598	73
biological process	cell killing	15	0
biological process	immune system process	866	25
biological process	behavior	136	1
biological process	metabolic process	16257	393
biological process	cellular process	18196	445
biological process	reproductive process	2573	73
biological process	biological adhesion	112	4
biological process	signaling	2422	81
biological process	multicellular organismal process	4919	123
biological process	developmental process	5230	128
biological process	growth	880	36
biological process	locomotion	310	6
biological process	single-organism process	14317	393
biological process	rhythmic process	260	13
biological process	response to stimulus	9184	245
biological process	localization	5127	146
biological process	multi-organism process	2659	87
biological process	biological regulation	9616	255
biological process	cellular component organization or biogenesis	5316	112
biological process	cell aggregation	10	0
biological process	detoxification	345	15
biological process	presynaptic process involved in chemical synaptic transmission	19	1

## Sheet: T-P3_T-P1_T-P2_vs_T-T2_T-T3_T-T
Table S1 Number of total genes and DEGs of GO terms in P × T vs. P × P and T × P vs. T × T.
#GO_classify1	GO_classify2	All	DEG
#Total_gene		30034	2377
cellular component	extracellular region	1244	122
cellular component	cell	20606	1477
cellular component	nucleoid	85	4
cellular component	membrane	9414	730
cellular component	virion	7	0
cellular component	cell junction	1459	127
cellular component	membrane-enclosed lumen	2788	136
cellular component	macromolecular complex	5231	264
cellular component	organelle	16056	1096
cellular component	other organism	9	0
cellular component	other organism part	9	0
cellular component	extracellular region part	443	43
cellular component	organelle part	8852	519
cellular component	virion part	7	0
cellular component	membrane part	3940	295
cellular component	synapse part	91	2
cellular component	cell part	20603	1477
cellular component	synapse	110	2
cellular component	symplast	1365	126
cellular component	supramolecular complex	370	23
molecular function	transcription factor activity, protein binding	253	19
molecular function	nucleic acid binding transcription factor activity	1645	161
molecular function	catalytic activity	14772	1247
molecular function	signal transducer activity	611	54
molecular function	structural molecule activity	1010	41
molecular function	transporter activity	2366	200
molecular function	binding	15287	1217
molecular function	electron carrier activity	278	13
molecular function	antioxidant activity	264	26
molecular function	metallochaperone activity	19	1
molecular function	protein tag	7	1
molecular function	chemoattractant activity	5	0
molecular function	translation regulator activity	15	0
molecular function	chemorepellent activity	1	0
molecular function	nutrient reservoir activity	39	8
molecular function	molecular transducer activity	556	49
molecular function	molecular function regulator	760	47
biological process	reproduction	2598	194
biological process	cell killing	15	0
biological process	immune system process	866	74
biological process	behavior	136	5
biological process	metabolic process	16257	1218
biological process	cellular process	18196	1312
biological process	reproductive process	2573	192
biological process	biological adhesion	112	3
biological process	signaling	2422	188
biological process	multicellular organismal process	4919	368
biological process	developmental process	5230	388
biological process	growth	880	80
biological process	locomotion	310	17
biological process	single-organism process	14317	1127
biological process	rhythmic process	260	24
biological process	response to stimulus	9184	793
biological process	localization	5127	378
biological process	multi-organism process	2659	256
biological process	biological regulation	9616	741
biological process	cellular component organization or biogenesis	5316	347
biological process	cell aggregation	10	0
biological process	detoxification	345	35
biological process	presynaptic process involved in chemical synaptic transmission	19	2
